# Supplementary material for: AIDmut-Seq: a Three-Step Method for Detecting Protein-DNA Binding Specificity
Source: Microbiol Spectr. 2022 Dec 19;11(1):e03783-22. doi: 10.1128/spectrum.03783-22 (PMC9927353; doi:10.1128/spectrum.03783-22)
Supplement: Supplemental file 2 — File S2. Download spectrum.03783-22-s0002.xlsx, XLSX file, 0.02 MB [file spectrum.03783-22-s0002.xlsx]

## Sheet: Sheet1
Supplemental File 2. SNPs and corresponding mutation frequencies in pJN_b1, AID732pJN_b1, pJN, AID732pJN strains.
pJN-Δung		pJN_b1(ΔlasIΔrhlIΔlasRΔung)		AID732pJN-Δung		AID732pJN_b1(ΔlasIΔrhlIΔlasRΔung)
position	mutation frequency	position	mutation frequency	20	15.7767	position	mutation frequency
721663	100	721663	100	143330	36.3567	21469	44.1433
721664	100	721664	100	587965	12.4867	31714	18.5433
721667	100	721667	100	721663	100	42943	36.2833
721670	100	721670	100	721664	100	47431	16.3867
791927	46.21	791927	50.86	721667	100	65360	18.6667
791929	45.88	791929	50.7167	721670	100	74069	17.22
791930	46.01	791930	50.7433	791927	38.0267	78234	41.9133
792191	52.73	792191	52.14	791929	37.6667	95492	17.7167
794707	24.4833	794674	28.9533	791930	37.6367	104481	40.5433
794740	42.77	794675	29.1767	792191	39.4633	137319	38.45
794755	44.7333	794677	29.7933	794740	17.34	143330	11.4333
794770	46.4267	794680	30.8667	794755	20.78	240694	42.6067
794797	47.76	794707	39.0133	794770	23.5733	322981	17.81
794806	48.9733	794740	41.8633	794797	28.9	397617	17.15
794818	49.88	794755	48.0067	794806	30.3333	539427	36.0067
794827	50.44	794770	50.1867	794818	32.0233	566594	38.7467
794875	49.3267	794797	52.4833	794827	32.55	581810	37.5567
794881	48.7333	794806	52.7767	794875	32.4267	620567	40.6267
794888	49.01	794818	52.8367	794881	32.3767	659536	34.5433
794890	49.1867	794827	52.23	794888	32.7067	676959	99.5367
794893	48.85	794875	51.47	794890	32.9467	680299	40.8433
794989	50.21	794881	51.13	794893	32.75	721663	99.5433
794990	50.25	794888	51.5233	794989	33.4533	721664	99.5367
795025	47.3967	794890	51.7867	794990	33.2333	721667	99.51
795028	47.97	794893	52.1367	795025	32.67	721670	99.4933
795031	48.03	794989	48.1767	795028	33.17	747479	43.2067
795040	47.4667	794990	48.2	795031	33.0567	756820	34.0267
795043	47.7567	795025	44.9467	795040	33.3	788693	75.8567
795058	46.1867	795028	44.4567	795043	33.1667	788839	58.33
795061	45.6333	795031	44.7	795058	31.9933	788855	11.9267
795304	50.5467	795040	45.3267	795061	31.8467	788865	43.3767
795309	50.6533	795043	45.25	795304	36.93	788872	75.78
795310	50.5933	795058	45.3667	795309	37.41	789085	58.8967
795313	50.3367	795061	45.33	795310	37.36	789888	26.38
795434	31.4333	795304	52.2733	795313	37.1533	791600	15.7067
795448	28.76	795309	52.5733	795434	25.47	791927	15.6333
795449	28.53	795310	52.6833	795448	22.7767	791929	15.7567
795450	28.4833	795313	52.65	795449	22.3433	791930	15.7633
795456	26.9267	795434	31.6367	795450	22.2167	792191	16.52
795460	25.74	795448	29.27	795456	21.55	794740	11.96
795463	24.7933	795449	29.12	795460	20.98	794755	13.6333
795745	38.4533	795450	29.2433	863322	56.89	794770	15.38
795754	36.04	795456	27.39	863325	34.7267	794797	15.6767
4448855	100	795460	25.5833	952365	13.5767	794806	15.8533
4448856	100	795463	24.3433	970575	12.78	794818	16.5267
		795745	39.3	1007820	12.0233	794827	16.56
		795754	37.9567	1037562	28.92	794875	15.9267
		3809033	54.97	1058789	17.55	794881	15.77
		4225580	25.1333	1191996	12.8267	794888	15.7867
		4448855	100	1668901	87.76	794890	15.97
		4448856	100	1669949	43.5667	794893	15.4967
				1683993	9.42667	794989	16.8833
				1683998	9.20667	794990	16.79
				1720774	44.7667	795025	16.04
				2006850	16.42	795028	15.8233
				2012604	17.88	795031	15.99
				2136349	18.28	795040	16.3767
				2455102	17.9533	795043	16.2967
				2455108	12.31	795058	16.71
				2650150	29.3633	795061	16.7733
				2747135	16.4067	795304	18.63
				2860352	12.1533	795309	18.3667
				2923323	59.2067	795310	18.48
				2959389	43.04	795313	18.1733
				2974458	61.15	795434	10.1
				3116423	22.43	795448	9.28333
				3133543	19.4033	795449	9.21
				3299034	13.5567	795450	9.11333
				3312651	17.58	795456	7.93333
				3395173	19.2867	832576	44.9967
				3475842	12.3833	835001	41.3533
				3484659	27.83	863322	18.1733
				3515271	14.3133	863325	13.3967
				3573923	25.2967	863329	20.3867
				3598895	21.7067	877541	40.58
				3650916	12.8433	883532	39.68
				3653446	14.5233	889189	38.2033
				3893239	15.5767	890156	42.6967
				3945919	12.9567	916286	37.9967
				4197034	28.4033	927254	20.75
				4366290	20.0967	967845	42.57
				4388992	18.1333	970871	16.8467
				4428188	8.84667	976867	38.6867
				4448855	100	1006547	39.46
				4448856	100	1037562	11.8533
				4482393	22.9367	1087691	23.5433
				4786009	68.07	1093245	39.73
				4845892	11.15	1129798	43.42
				5069021	10.0167	1161130	18.93
				5436021	23.9033	1245035	18.7933
				5547040	22.3733	1254615	39.41
				5835165	14.6233	1284405	22.47
				6109214	11.13	1299542	41.2733
				6109216	8.69	1320947	41.3
				6109217	9.13	1354313	38.1667
				6109218	22.15	1445211	39.4
						1452610	42.11
						1489604	40.84
						1515620	39.0833
						1515709	15.8033
						1544530	39.79
						1561700	18.4767
						1564998	19.9367
						1565547	17.1933
						1570461	39.32
						1572994	44.8533
						1610830	40.2033
						1651694	38.43
						1659866	39.9967
						1668901	94.08
						1669949	16.5733
						1674231	38.2567
						1714544	38.32
						1720774	14.0233
						1723295	17.8667
						1726868	37.8233
						1770121	41.8133
						1786425	39.4267
						1813970	42.8933
						1910588	17.5267
						1936843	41.92
						1947210	42.2
						1947321	37.8267
						1947360	42.4933
						1958975	45.1633
						1964354	21.2333
						1980068	18.2633
						1996335	42.5033
						2004884	37.2033
						2005360	16.0467
						2099107	39.35
						2214523	38.9033
						2304404	40.21
						2306962	18.63
						2375486	17.1667
						2402068	41.1033
						2454691	39.2267
						2597810	20.1533
						2651313	17.71
						2746917	42.37
						2773390	41.21
						2809260	41.4067
						2921517	36.5267
						2922300	19.8033
						2923323	59.5333
						2959389	53.6167
						2967805	39.09
						2984643	33.4467
						3035271	37.6733
						3042287	42.6167
						3045292	31.8
						3095771	40.4267
						3096480	35.8933
						3131194	40.56
						3146195	19.3133
						3150259	19.5933
						3195682	41.9333
						3204795	34.29
						3232032	37.32
						3338904	45.6567
						3339356	19.6367
						3361569	41.26
						3363962	41.8767
						3400701	39.8167
						3401610	44.8767
						3410962	38.0733
						3491466	43.0733
						3546010	46.0167
						3565487	34.0167
						3601711	19.2833
						3612011	37.1933
						3628123	40.82
						3630705	42.7933
						3643146	34.2533
						3650868	17.4033
						3650898	15.9933
						3696429	38.1767
						3712454	38.45
						3740389	39.6467
						3762918	19.6533
						3767983	39.74
						3816043	41.7033
						3855337	39.39
						3880002	17.7033
						4014953	20.5167
						4017157	36.7067
						4061994	18.7533
						4069978	36.4433
						4073427	19.4533
						4095118	44.9133
						4095243	39.0167
						4130945	38.39
						4160229	35.7633
						4181385	17.7167
						4181386	17.4267
						4182516	37.5733
						4201580	39.4633
						4202959	37.3467
						4204008	20.1567
						4240705	38.13
						4394969	41.0867
						4431806	38.1133
						4448855	100
						4448856	100
						4455497	41.75
						4489797	20.9233
						4508687	16.9267
						4617808	43.29
						4754329	39.5067
						4783219	37.0867
						4786009	33.51
						4799374	40.4333
						4822173	17.3267
						4926994	45.53
						4934360	16.7
						4980102	36.96
						4985643	40.36
						5024174	18.1
						5028391	33.6033
						5116843	15.95
						5123165	16.04
						5141657	40.4467
						5156973	41.6567
						5233550	42.75
						5234890	40.13
						5255656	43.75
						5279041	41.0067
						5296645	45.6367
						5358013	37.82
						5370774	42.6333
						5373576	41.0433
						5373618	41.1
						5379308	36.2133
						5436021	12.4767
						5444943	32.7633
						5547756	34.6967
						5570951	16.8067
						5621495	17.8467
						5628409	35.47
						5631913	22.43
						5645275	41.0167
						5676190	43.6267
						5676192	43.1733
						5682721	19.1967
						5687726	16.56
						5737276	16.69
						5776049	19.5667
						5780771	41.1133
						5780847	38.6233
						5805721	38.0533
						5821383	32.6067
						5840329	34.8033
						5845991	35.85
						5849707	41.69
						5874923	36.5767
						5876379	42.0933
						5918806	40.4367
						5945034	34.05
						5946512	39.0267
						5986254	41.8667
						6024163	37.33
						6030395	36.6633
						6059037	38
						6087043	45.4167
						6174856	43.11
						6210227	37.0267
						6232023	36.1933
						6251091	40.65
						6254103	37.3367
						6259232	18.1233
