# Supplementary material for: AIDmut-Seq: a Three-Step Method for Detecting Protein-DNA Binding Specificity
Source: Microbiol Spectr. 2022 Dec 19;11(1):e03783-22. doi: 10.1128/spectrum.03783-22 (PMC9927353; doi:10.1128/spectrum.03783-22)
Supplement: Supplemental file 3 — File S3. Download spectrum.03783-22-s0003.xlsx, XLSX file, 0.03 MB [file spectrum.03783-22-s0003.xlsx]

## Sheet: Sheet1
Supplemental File 3. Statistics of SNPs and corresponding mutation frequencies for all tested TFs in AIDmut-seq experiment.
LasR(ΔlasIΔrhlIΔlasR)					LasR(ΔlasIΔrhlI)					FleQ					ExsA					RsaL					AmrZ					GntR					GacA					HmgR					ErdR
Position	Locus Tag	Mutation Frequency	State on Genome		Position	Locus Tag	Mutation Frequency	State on Genome		Position	Locus Tag	Mutation Frequency	State on Genome		Position	Locus Tag	Mutation Frequency	State on Genome		Position	Locus Tag	Mutation Frequency	State on Genome		Position	Locus Tag	Mutation Frequency	State on Genome		Position	Locus Tag	Mutation Frequency	State on Genome		Position	Locus Tag	Mutation Frequency	State on Genome		Position	Locus Tag	Mutation Frequency	State on Genome		Position	Locus Tag	Mutation Frequency	State on Genome
163277	'PA0143'	29.0333	forward promoter		163277	'PA0143'	30.4667	forward promoter		196803	'PA0172'	15.8067	reverse promoter		100686	'PA0082'	19.2933	coding sequence		1284299	'PA1183'	41.5967	bidirectional promoter		151281	'PA0133'	17.1967	coding sequence		2559979	'PA2321'	15.0367	bidirectional promoter		107926	'PA0089'	35	coding sequence		182155	'PA0158'	38.1	coding sequence		24472	'PA0022'	16.5933	coding sequence
210462	'PA0185'	18.9467	coding sequence		411358	'PA0367'	15.48	coding sequence		338034	'PA0299'	23.2833	coding sequence		246010	'PA0218'	35.6267	coding sequence		1284405	'PA1183'	17.6367	bidirectional promoter		228111	'PA0197'	55.68	coding sequence		2560130	'PA2321'	93.3767	bidirectional promoter		379387	'PA0337'	40.3867	coding sequence		533796	'PA0472'	39.87	coding sequence		29261	'PA0027'	70.69	coding sequence
411358	'PA0367'	18.1667	coding sequence		417691	'PA0373'	25.7733	coding sequence		402636	'PA0359'	16.12	forward promoter		270235	'PA0239'	22.3967	coding sequence		1559228	'PA1432'	17.3033	bidirectional promoter		298923	'PA0263.1'	18.29	reverse promoter		2560709	'PA2322'	30.1567	forward promoter		477421	'PA0427'	42.8867	coding sequence		2198791	'PA2010'	17.9633	bidirectional promoter		60214	'PA0045'	29.3433	forward promoter
417691	'PA0373'	20.18	coding sequence		417728	'PA0373'	52.72	coding sequence		406503	'PA0362'	20.9733	reverse promoter		363757	'PA0323'	22.94	coding sequence		1941686	'PA1791'	18.7167	reverse promoter		881028	'PA0801'	22.5267	coding sequence		2967211	'PA2624'	21.94	coding sequence		586634	'PA0527'	20.2867	coding sequence		2198796	'PA2010'	36.52	bidirectional promoter		501483	'PA0446'	52.07	coding sequence
883346	'PA0806'	19.3633	bidirectional promoter		417731	'PA0373'	28.94	coding sequence		679518	'PA0620'	25.58	coding sequence		713007	'PA0659'	16.9933	coding sequence		2737475	'PA2440'	19.7333	bidirectional promoter		1011257	'PA0925'	24.6167	coding sequence							586705	'PA0527.1'	31.1367	bidirectional promoter		3380394	'PA3019'	34.9867	coding sequence		545753	'PA0485'	14.69	non-promoter intergenic
931887	'PA0852.1'	18.8233	coding sequence		417733	'PA0373'	25.8	coding sequence		1038986	'PA0952'	40.28	non-promoter intergenic		866516	'PA0791'	24.0667	bidirectional promoter		3137660	'PA2780'	55.0267	bidirectional promoter		1064299	'PA0982'	35.3767	non-promoter intergenic							667611	'PA0605'	37.26	coding sequence		3483207	'PA3103'	40.5767	coding sequence		568776	'PA0508'	28.7733	forward promoter
935316	'PA0856'	16.19	bidirectional promoter		850975	'PA0781'	30.7067	coding sequence		1038989	'PA0952'	18.4733	non-promoter intergenic		919771	'PA0844'	22.5367	coding sequence		3137661	'PA2780'	54.4733	bidirectional promoter		1183534	'PA1092'	34.3733	coding sequence							706173	'PA0652'	41.4933	coding sequence		3611602	'PA3223'	40.5	coding sequence		710777	'PA0657'	26.61	coding sequence
935320	'PA0856'	23.8233	bidirectional promoter		883346	'PA0806'	18.7433	bidirectional promoter		1039189	'PA0952'	15.6333	non-promoter intergenic		1585050	'PA1455'	18.8033	coding sequence		3958043	PA3535.1'	23.8333	forward promoter		1284455	'PA1183'	32.87	bidirectional promoter							1144563	'PA1054'	56.9167	coding sequence		4162242	'PA3716'	21.4933	coding sequence		896951	'PA0820'	24.46	coding sequence
935323	'PA0856'	31.2067	bidirectional promoter		931887	'PA0852.1'	21.5167	coding sequence		1144056	'PA1054'	13.91	coding sequence		1707443	'PA1566'	26.2367	coding sequence		4785897	'PA4277.3'	14.8967	reverse promoter		1534296	'PA1410'	58.23	coding sequence							1891552	'PA1750'	39.23	coding sequence		4408103	'PA3932'	19.8533	coding sequence		910656	'PA0835'	28.04	coding sequence
935324	'PA0856'	29.7433	bidirectional promoter		935320	'PA0856'	17.45	bidirectional promoter		1167443	'PA1081'	36.57	forward promoter		1847125	'PA1698'	45.3667	bidirectional promoter		5046701	'PA4508'	25.8767	bidirectional promoter		1876735	'PA1734'	27.8	coding sequence							1947235	'PA1796.1'	40.8367	bidirectional promoter							969608	'PA0887'	27.7533	forward promoter
935325	'PA0856'	29.3033	bidirectional promoter		935323	'PA0856'	22.99	bidirectional promoter		1167444	'PA1081'	19.51	forward promoter		1847126	'PA1698'	45.24	bidirectional promoter		6145143	'PA5455'	14.2767	bidirectional promoter		1920753	'PA1776'	15.6733	coding sequence							2352878	'PA2137'	55.8333	coding sequence							969609	'PA0887'	90.62	forward promoter
935327	'PA0856'	26.41	bidirectional promoter		935324	'PA0856'	21.82	bidirectional promoter		1167455	'PA1081'	17.8633	forward promoter		1855833	'PA1710'	27.66	forward promoter							1952614	'PA1800'	23.1833	bidirectional promoter							2605144	'PA2357'	46.3833	coding sequence							969610	'PA0887'	95.0367	forward promoter
939922	'PA0861'	25.8933	forward promoter		935325	'PA0856'	21.5833	bidirectional promoter		1168231	'PA1081'	52.6067	coding sequence		1858145	'PA1714'	33.2133	forward promoter							2086736	'PA1913'	50.3233	reverse promoter							2832109	'PA2514'	40.4533	coding sequence							977172	'PA0893'	25.88	coding sequence
939924	'PA0861'	61.8333	forward promoter		935327	'PA0856'	15.5467	bidirectional promoter		1168233	'PA1081'	79.2233	coding sequence		2206901	'PA2017'	23.0633	bidirectional promoter							2086737	'PA1913'	77.34	reverse promoter							3332521	'PA2976'	45.2733	bidirectional promoter							1188511	'PA1097'	27.29	coding sequence
939925	'PA0861'	26.7933	forward promoter		939922	'PA0861'	23.8033	forward promoter		1168234	'PA1081'	87.9433	coding sequence		2366600	'PA2151'	31.8133	coding sequence							2086743	'PA1913'	36.35	reverse promoter							3610454	'PA3222'	45.7167	coding sequence							1207190	'PA1113'	27.0567	coding sequence
1087631	'PA1004'	35.7	bidirectional promoter		939924	'PA0861'	59.8233	forward promoter		1168239	'PA1082'	45.8267	forward promoter		2725124	'PA2430'	20.0867	coding sequence							2422637	'PA2203'	56.7933	coding sequence							4057711	'PA3621.1'	24.1333	reverse promoter							1250783	'PA1155'	24.12	coding sequence
1087638	'PA1004'	27.4633	bidirectional promoter		939925	'PA0861'	18.9967	forward promoter		1168241	'PA1082'	47.8067	forward promoter		2807773	'PA2492'	89.8767	coding sequence							2453509	'PA2231'	17.8833	forward promoter							4057713	'PA3621.1'	18.6833	reverse promoter							1284455	'PA1183'	15.1533	bidirectional promoter
1087639	'PA1004'	17.97	bidirectional promoter		1087631	'PA1004'	33.04	bidirectional promoter		1168247	'PA1082'	27.6433	forward promoter		2820753	'PA2503'	19.88	coding sequence							2892988	'PA2559'	18.3567	non-promoter intergenic							4057716	'PA3621.1'	13.7933	reverse promoter							1524199	'PA1400'	17.1833	coding sequence
1224393	'PA1132'	50.37	bidirectional promoter		1087638	'PA1004'	23.65	bidirectional promoter		1185013	'PA1094'	53.4767	forward promoter		2876185	'PA2544'	16.5533	coding sequence							3037818	'PA2685'	24.73	coding sequence							4057723	'PA3621.1'	65.1233	reverse promoter							1710580	'PA1569'	23.8867	coding sequence
1279241	'PA1180'	41.2067	coding sequence		1087639	'PA1004'	18.4	bidirectional promoter		1185014	'PA1094'	17.55	forward promoter		3109784	'PA2748'	52.5967	coding sequence							3491466	'PA3111'	31.5267	coding sequence							4196671	'PA3744'	47.0433	coding sequence							1881065	'PA1737'	26.98	coding sequence
1357157	'PA1250'	22.29	forward promoter		1224393	'PA1132'	59.68	bidirectional promoter		1185031	'PA1094'	27.4333	forward promoter		3480422	'PA3101'	18.8033	coding sequence							3761946	'PA3350'	31.6633	bidirectional promoter							4380806	'PA3910'	41.2267	coding sequence							1895676	'PA1755'	13.2233	reverse promoter
1357158	'PA1250'	21.2567	forward promoter		1234048	'PA1142'	16.4067	reverse promoter		1189123	'PA1098'	96.4233	forward promoter		3581712	'PA3190'	91.08	reverse promoter							3791151	'PA3385'	12.3867	bidirectional promoter							4452164	'PA3972'	46.4633	coding sequence							1981977	'PA1822'	16.5633	coding sequence
1357160	'PA1250'	28.8233	forward promoter		1279241	'PA1180'	37.6333	coding sequence		1189125	'PA1098'	90.1733	forward promoter		3877997	'PA3466'	55.13	non-promoter intergenic							3791210	'PA3385'	17.7	bidirectional promoter							4965378	'PA4432'	40.9367	coding sequence							2079118	'PA1907'	18.9267	coding sequence
1559157	'PA1432'	20.6833	bidirectional promoter		1357157	'PA1250'	20.5767	forward promoter		1189126	'PA1098'	93.69	forward promoter		3973985	'PA3547'	56.24	coding sequence							3871884	'PA3462'	60.3	coding sequence							5329973	'PA4744'	45.5	non-promoter intergenic							2134605	'PA1949'	16.96	coding sequence
1559158	'PA1432'	42.3933	bidirectional promoter		1357158	'PA1250'	22.73	forward promoter		1191615	'PA1099'	15.9167	coding sequence		4046734	'PA3613'	18.71	coding sequence							4167592	'PA3722'	15.49	reverse promoter							5428979	'PA4837'	41.56	coding sequence							2243562	'PA2049'	16.8133	coding sequence
1559167	'PA1432'	10.94	bidirectional promoter		1357160	'PA1250'	35.4133	forward promoter		1191998	'PA1100'	70.6333	forward promoter		4193523	'PA3739'	19.8767	coding sequence							4194784	'PA3741'	39.0167	coding sequence							6123336	'PA5439'	43.08	coding sequence							2480364	'PA2252'	13.2733	coding sequence
1559168	'PA1432'	10.8933	bidirectional promoter		1559157	'PA1432'	15.43	bidirectional promoter		1191999	'PA1100'	39	forward promoter		4304578	'PA3842'	19.44	bidirectional promoter							4954188	'PA4418'	30.98	coding sequence							6263893	'PA5569'	41.8367	coding sequence							2527424	'PA2297'	20.6667	coding sequence
1559169	'PA1432'	10.8933	bidirectional promoter		1559158	'PA1432'	40.1867	bidirectional promoter		1192001	'PA1100'	28.78	forward promoter		4304595	'PA3842'	40.2067	bidirectional promoter							4990880	'PA4459'	15.5367	coding sequence																	2532951	'PA2302'	17.0133	coding sequence
1598160	'PA1470'	9.76333	forward promoter		1559167	'PA1432'	18.5833	bidirectional promoter		1192003	'PA1100'	59.5733	forward promoter		4304596	'PA3842'	43.8033	bidirectional promoter							5252639	'PA4684'	22.79	bidirectional promoter																	2533680	'PA2302'	24.29	coding sequence
1920399	'PA1775'	18.39	coding sequence		1559168	'PA1432'	21.62	bidirectional promoter		1192004	'PA1100'	75.0267	forward promoter		4304597	'PA3842'	33.4067	bidirectional promoter							5257660	'PA4687'	12.6833	forward promoter																	2722465	'PA2426'	14.0467	coding sequence
1920402	'PA1775'	23.6833	coding sequence		1559169	'PA1432'	19.9433	bidirectional promoter		1192011	'PA1100'	61.0167	forward promoter		4304599	'PA3842'	22.85	bidirectional promoter							5257661	'PA4687'	12.9067	forward promoter																	2788753	'PA2470'	16.4567	coding sequence
1937976	'PA1788'	22.37	bidirectional promoter		1720813	'PA1581'	15.8633	coding sequence		1192030	'PA1100'	19.43	forward promoter		4304600	'PA3842'	39.6	bidirectional promoter							5332244	'PA4746.1'	20.3067	reverse promoter																	2807622	'PA2492'	54.9367	coding sequence
2451559	'PA2229'	17.4567	bidirectional promoter		1720851	'PA1581'	22.17	coding sequence		1192038	'PA1100'	16.78	forward promoter		4431538	'PA3950'	51.5933	coding sequence							5531059	'PA4929'	31.3733	coding sequence																	2811743	'PA2494'	15.17	coding sequence
2545010	'PA2305'	18.0833	reverse promoter		1920399	'PA1775'	16.8867	coding sequence		1215203	'PA1122'	17.2667	bidirectional promoter		5131155	'PA4581.1'	91.7867	coding sequence																											2955820	'PA2613'	74.12	coding sequence
2591797	'PA2346'	32.9633	bidirectional promoter		1920402	'PA1775'	14.7567	coding sequence		1299403	'PA1197'	18.7567	coding sequence		5180283	'PA4621'	14.8333	coding sequence																											2966902	'PA2624'	31.0833	bidirectional promoter
2591800	'PA2346'	16.3133	bidirectional promoter		2545010	'PA2305'	12.5233	reverse promoter		1374839	'PA1265'	25.8233	coding sequence		5250708	'PA4682'	90.3567	coding sequence																											3026933	'PA2680'	25.5033	bidirectional promoter
2706488	'PA2423'	21.6733	coding sequence		2591797	'PA2346'	28.1733	bidirectional promoter		1406886	'PA1296'	67.9667	forward promoter		5309107	'PA4727'	17.7533	bidirectional promoter																											3042732	'PA2689'	27.22	coding sequence
2706501	'PA2423'	28.9967	coding sequence		2591800	'PA2346'	14.89	bidirectional promoter		1545840	'PA1420'	17.54	coding sequence		5357059	'PA4770'	25.4467	coding sequence																											3085662	'PA2728'	18.1933	coding sequence
2707234	'PA2424'	23.88	non-promoter intergenic		2706488	'PA2423'	25.7367	coding sequence		1570461	'PA1441'	23.5333	bidirectional promoter		5360891	'PA4772'	17.56	coding sequence																											3103863	'PA2741'	33.2367	coding sequence
2713906	'PA2424'	13.1333	coding sequence		2706498	'PA2423'	19.6433	coding sequence		1570464	'PA1441'	17.5533	bidirectional promoter		5608021	'PA4992'	25.57	coding sequence																											3160954	'PA2806'	14.7333	coding sequence
2721775	'PA2426'	35.77	bidirectional promoter		2706501	'PA2423'	24.37	coding sequence		1571977	'PA1442'	30.9067	forward promoter		6106817	'PA5427'	21.0033	bidirectional promoter																											3426737	'PA3061'	23.84	coding sequence
2816598	'PA2498'	17.3167	coding sequence		2707234	'PA2424'	23.8633	non-promoter intergenic		1571982	'PA1442'	29.6133	forward promoter		6212171	'PA5519'	15.1533	coding sequence																											3531888	'PA3148'	29.16	coding sequence
2927705	'PA2587'	14.06	coding sequence		2721775	'PA2426'	32.42	bidirectional promoter		1571988	'PA1442'	44.9267	forward promoter																																3623525	'PA3235'	21.48	reverse promoter
2928394	'PA2588'	18.7767	bidirectional promoter		2816598	'PA2498'	17.9367	coding sequence		1572001	'PA1442'	38.6467	forward promoter																																3623528	'PA3235'	35.9167	reverse promoter
2934472	'PA2592'	23.3333	bidirectional promoter		2927705	'PA2587'	15.0333	coding sequence		1577387	'PA1449'	15.1567	coding sequence																																3623529	'PA3235'	45.9767	reverse promoter
3123456	'PA2764'	46.9633	bidirectional promoter		2928394	'PA2588'	15.95	bidirectional promoter		1580241	'PA1452'	22.2567	forward promoter																																3623531	'PA3235'	51.3567	reverse promoter
3127767	PA2768.1'	38.2267	forward promoter		2928451	'PA2588'	13.6167	bidirectional promoter		1580242	'PA1452'	17.2767	forward promoter																																3623532	'PA3235'	50.6067	reverse promoter
3127771	PA2768.1'	25.8633	forward promoter		2934472	'PA2592'	17.4267	bidirectional promoter		1580244	'PA1452'	49.3033	forward promoter																																3653519	'PA3266'	29.0133	forward promoter
3133520	'PA2775.1'	15.4667	coding sequence		3123456	'PA2764'	47.94	bidirectional promoter		1582033	'PA1452'	24.6367	coding sequence																																3653521	'PA3266'	28.97	forward promoter
3483626	'PA3104'	16.25	bidirectional promoter		3127767	PA2768.1'	35.2633	forward promoter		1582182	'PA1452'	97.4833	coding sequence																																3673653	'PA3280'	28.3	coding sequence
3483633	'PA3104'	8.56	bidirectional promoter		3127771	PA2768.1'	21.3267	forward promoter		1582183	'PA1452'	100	coding sequence																																3778082	'PA3366.1'	17.42	coding sequence
3526703	'PA3141'	14.0333	reverse promoter		3133520	'PA2775.1'	22.7133	coding sequence		1582186	'PA1452'	55.9733	coding sequence																																3845015	'PA3437'	28.5733	forward promoter
3526847	'PA3141'	11.7533	reverse promoter		3483476	'PA3104'	16.91	bidirectional promoter		1582187	'PA1452'	99.6867	coding sequence																																4001166	'PA3568'	26.3033	reverse promoter
3526853	'PA3141'	24.98	reverse promoter		3483626	'PA3104'	53.2733	bidirectional promoter		1582194	'PA1452'	34.95	coding sequence																																4081733	'PA3643'	22.7067	coding sequence
3526854	'PA3141'	21.2433	reverse promoter		3483633	'PA3104'	12.4533	bidirectional promoter		1586425	'PA1457'	57.3033	coding sequence																																4101831	'PA3660'	15.37	coding sequence
3593587	'PA3201'	37.24	coding sequence		3526703	'PA3141'	13.4867	reverse promoter		1591738	'PA1461'	21.8433	coding sequence																																4223424	'PA3766'	22.2133	reverse promoter
3596340	'PA3206'	16.74	coding sequence		3526853	'PA3141'	15.3567	reverse promoter		1591771	'PA1461'	34.2433	coding sequence																																4377563	'PA3909'	28.3133	coding sequence
3759766	'PA3347'	24.6233	reverse promoter		3526854	'PA3141'	19.29	reverse promoter		1592118	'PA1461'	76.3933	coding sequence																																4466887	'PA3987'	34.7867	bidirectional promoter
3759768	'PA3347'	25.8133	reverse promoter		3593587	'PA3201'	32.25	coding sequence		1592127	'PA1461'	24.4767	coding sequence																																4466894	'PA3987'	17.1367	bidirectional promoter
3759769	'PA3347'	28.28	reverse promoter		3730168	'PA3327'	21.1833	bidirectional promoter		1592129	'PA1461'	16.47	coding sequence																																4466895	'PA3987'	17.1567	bidirectional promoter
3779501	'PA3369'	13.3533	forward promoter		3759760	'PA3347'	26.18	reverse promoter		1592178	'PA1462'	22.0233	forward promoter																																4549659	'PA4072'	29.7967	coding sequence
3791143	'PA3385'	24.2933	bidirectional promoter		3759766	'PA3347'	19.7933	reverse promoter		1672867	'PA1534'	29.0567	coding sequence																																4769763	'PA4266'	26.6133	coding sequence
3791151	'PA3385'	19.4033	bidirectional promoter		3759768	'PA3347'	25.8367	reverse promoter		1798774	'PA1651'	18.39	coding sequence																																4892640	'PA4364'	32.1333	coding sequence
3791210	'PA3385'	12.27	bidirectional promoter		3759769	'PA3347'	26.4833	reverse promoter		1816251	'PA1665'	15.1	coding sequence																																5165945	'PA4606'	32.9567	reverse promoter
3791240	'PA3385'	8.47	bidirectional promoter		3779501	'PA3369'	17.34	forward promoter		1988216	'PA1829'	21.1867	coding sequence																																5165952	'PA4606'	16.0133	reverse promoter
3791304	'PA3385'	14.6533	bidirectional promoter		3791143	'PA3385'	27.15	bidirectional promoter		2010907	'PA1851'	16.1267	bidirectional promoter																																5165953	'PA4606'	15.4533	reverse promoter
3809272	'PA3404'	17.0033	coding sequence		3791151	'PA3385'	33.5133	bidirectional promoter		2056176	'PA1886'	20.4333	coding sequence																																5165955	'PA4606'	14.0133	reverse promoter
3889864	'PA3476'	13.1467	reverse promoter		3791210	'PA3385'	12.9833	bidirectional promoter		2129111	'PA1944'	15.0833	coding sequence																																5165957	'PA4606'	15.6433	reverse promoter
3889868	'PA3476'	13.88	reverse promoter		3791240	'PA3385'	11.2933	bidirectional promoter		2129246	'PA1945'	23.75	forward promoter																																5260456	'PA4689'	14.43	coding sequence
3889871	'PA3476'	72.53	reverse promoter		3791304	'PA3385'	14.4767	bidirectional promoter		2129251	'PA1945'	55.5333	forward promoter																																5453675	'PA4856'	29.8967	coding sequence
3890773	'PA3477'	27.6933	reverse promoter		3809272	'PA3404'	18.5267	coding sequence		2453486	'PA2231'	11.2067	forward promoter																																5478643	'PA4882'	27.4267	coding sequence
3890776	'PA3478'	35.32	coding sequence		3889864	'PA3476'	14.12	reverse promoter		2453616	'PA2231'	17.49	forward promoter																																5523196	'PA4924'	10.6033	coding sequence
4107547	'PA3669'	23.3167	coding sequence		3889865	'PA3476'	13.1167	reverse promoter		2602110	'PA2354'	22.7067	coding sequence																																5657234	'PA5026'	71.6633	coding sequence
4131440	'PA3690'	16.0967	bidirectional promoter		3889868	'PA3476'	19.4833	reverse promoter		2648418	'PA2393'	16.0933	bidirectional promoter																																5663975	'PA5033'	24.41	coding sequence
4170626	'PA3724'	17.0667	reverse promoter		3889871	'PA3476'	75.2	reverse promoter		2737475	'PA2440'	15.7033	bidirectional promoter																																5806719	'PA5158'	27.19	coding sequence
4170636	'PA3724'	25.05	reverse promoter		3890773	'PA3477'	26.7633	reverse promoter		2737566	'PA2440'	18.14	bidirectional promoter																																5934134	'PA5268'	13.94	coding sequence
4170637	'PA3724'	24.19	reverse promoter		3890776	'PA3478'	37.0867	coding sequence		2737635	'PA2440'	12.1367	bidirectional promoter																																6053437	'PA5376'	52.6967	coding sequence
4170646	'PA3724'	30.52	reverse promoter		4107547	'PA3669'	25.27	coding sequence		2961943	'PA2619'	17.53	forward promoter																																6098076	'PA5418'	14.4033	coding sequence
4170647	'PA3724'	32.14	reverse promoter		4131440	'PA3690'	14.8333	bidirectional promoter		3003343	'PA2654'	20.0767	bidirectional promoter																																6197612	'PA5505'	27.9067	coding sequence
4170648	'PA3724'	32.6433	reverse promoter		4170636	'PA3724'	28.6733	reverse promoter		3003348	'PA2654'	14.53	bidirectional promoter																																6223085	'PA5530'	19.59	forward promoter
4170650	'PA3724'	24.5233	reverse promoter		4170637	'PA3724'	27.8233	reverse promoter		3041771	'PA2688'	21.7733	coding sequence
4170658	'PA3724'	18.67	reverse promoter		4170646	'PA3724'	40.5	reverse promoter		3114639	'PA2752'	18.7567	coding sequence
4373879	'PA3904'	32.9333	forward promoter		4170647	'PA3724'	41.2433	reverse promoter		3230026	'PA2876'	19.0267	coding sequence
4455032	'PA3974'	26.81	coding sequence		4170648	'PA3724'	40.2333	reverse promoter		3271852	'PA2916'	21.3667	coding sequence
4466887	'PA3987'	9.68667	bidirectional promoter		4170650	'PA3724'	26.37	reverse promoter		3315736	'PA2955'	17.95	reverse promoter
4544568	'PA4067'	21.38	forward promoter		4373879	'PA3904'	26.6	forward promoter		3331061	'PA2974'	17.5133	coding sequence
4671175	'PA4175'	22	forward promoter		4374115	'PA3904'	15.02	coding sequence		3465439	'PA3087'	16.4667	coding sequence
4671183	'PA4175'	21.5867	forward promoter		4455032	'PA3974'	30.07	coding sequence		3471919	'PA3092'	23.8533	coding sequence
4671187	'PA4175'	20.4333	forward promoter		4544568	'PA4067'	22.4967	forward promoter		3567394	'PA3177'	19.1333	forward promoter
4671188	'PA4175'	31.7833	forward promoter		4671175	'PA4175'	14.51	forward promoter		3567482	'PA3177'	40.67	forward promoter
4671189	'PA4175'	19.8367	forward promoter		4671188	'PA4175'	25.0167	forward promoter		3567568	'PA3177'	86.5167	forward promoter
4671206	'PA4175'	16.0233	forward promoter		4763589	'PA4257'	19.7267	coding sequence		3567573	'PA3177'	88.3467	forward promoter
4671210	'PA4175'	16.5067	forward promoter		4785788	'PA4277.3'	21.81	coding sequence		3567579	'PA3177'	48.4867	forward promoter
4785788	'PA4277.3'	13.6167	coding sequence		5376682	'PA4788'	16.4867	bidirectional promoter		3568689	'PA3178'	16.1067	coding sequence
5376682	'PA4788'	18.4233	bidirectional promoter		5695189	'PA5056'	14.3133	forward promoter		3746324	'PA3337'	37.06	coding sequence
5695189	'PA5056'	18.0967	forward promoter		5837768	'PA5185'	21.5167	coding sequence		3751853	'PA3340'	17.55	reverse promoter
5837768	'PA5185'	22.6967	coding sequence		5926793	'PA5264'	22.6367	coding sequence		3751927	'PA3340'	14.2733	reverse promoter
5926793	'PA5264'	28.54	coding sequence		5926794	'PA5264'	12.9267	coding sequence		3751966	'PA3340'	26.52	reverse promoter
5926794	'PA5264'	18.6333	coding sequence		5926798	'PA5264'	13.3433	coding sequence		3751992	'PA3340'	24.87	reverse promoter
5926798	'PA5264'	18.79	coding sequence		5962643	'PA5296'	19.8233	bidirectional promoter		3752127	'PA3341'	22.7333	coding sequence
5962643	'PA5296'	23.2633	bidirectional promoter		5962650	'PA5296'	51.26	bidirectional promoter		3761884	'PA3350'	73.8133	bidirectional promoter
5962650	'PA5296'	51.86	bidirectional promoter		5962652	'PA5296'	54.6833	bidirectional promoter		3761887	'PA3350'	57.35	bidirectional promoter
5962652	'PA5296'	54.83	bidirectional promoter		5962654	'PA5296'	25.09	bidirectional promoter		3761888	'PA3350'	60.6733	bidirectional promoter
5962654	'PA5296'	25.6	bidirectional promoter		6145114	'PA5455'	23.84	bidirectional promoter		3761895	'PA3350'	53.9467	bidirectional promoter
6145114	'PA5455'	27.27	bidirectional promoter							3762136	'PA3350'	37.3067	coding sequence
										3791214	'PA3385'	19.3667	bidirectional promoter
										3791304	'PA3385'	28.45	bidirectional promoter
										4303757	'PA3841'	19.5533	coding sequence
										4358171	'PA3892'	16.8867	coding sequence
										4607863	'PA4119'	17.7567	coding sequence
										4626045	'PA4136'	13.56	coding sequence
										4858647	'PA4330'	21.0267	coding sequence
										4938558	'PA4406'	17.1467	coding sequence
										4995569	'PA4465'	19.5133	coding sequence
										5067853	'PA4524'	37.3	bidirectional promoter
										5067860	'PA4524'	31.8	bidirectional promoter
										5067864	'PA4524'	26.3567	bidirectional promoter
										5132582	'PA4583'	14.7667	forward promoter
										5192893	'PA4626'	18.85	bidirectional promoter
										5193096	'PA4626'	15.3	bidirectional promoter
										5540832	'PA4937'	29.9733	coding sequence
										5563401	'PA4958'	26.2933	forward promoter
										5595115	'PA4981'	21.7367	reverse promoter
										5801294	'PA5152'	23.13	coding sequence
										5820251	'PA5170'	14.4233	forward promoter
										5866447	'PA5210'	21.6	coding sequence
										5958437	'PA5293'	20.12	coding sequence
										6018087	'PA5349'	27.1667	coding sequence
										6183066	'PA5492'	17.98	coding sequence
