# Supplementary material for: AIDmut-Seq: a Three-Step Method for Detecting Protein-DNA Binding Specificity
Source: Microbiol Spectr. 2022 Dec 19;11(1):e03783-22. doi: 10.1128/spectrum.03783-22 (PMC9927353; doi:10.1128/spectrum.03783-22)
Supplement: Supplemental file 4 — File S4. Download spectrum.03783-22-s0004.xlsx, XLSX file, 0.01 MB [file spectrum.03783-22-s0004.xlsx]

## Sheet: Sheet1
Supplemental File 4. Genomic target promoters identified from AIDmut-seq. Newly found promoters are presented in red, previously reported promoters are presented in blue.
LasR
Locus Tag	State on Genome	Name
PA0143	forward promoter	nuh
PA0806	bidirectional promoter
PA0856	bidirectional promoter
PA0861	forward promoter	rbdA
PA1004	bidirectional promoter	nadA
PA1132	bidirectional promoter
PA1250	forward promoter	aprI
PA1432	bidirectional promoter	lasI
PA1470	forward promoter
PA1788	bidirectional promoter
PA2229	bidirectional promoter
PA2305	reverse promoter	ambB
PA2346	bidirectional promoter
PA2426	bidirectional promoter	pvdS
PA2588	bidirectional promoter
PA2592	bidirectional promoter
PA2764	bidirectional promoter
PA2768.1	forward promoter	AS2779
PA3104	bidirectional promoter	xcpP
PA3141	reverse promoter	wbpM
PA3347	reverse promoter
PA3369	forward promoter
PA3385	bidirectional promoter	amrZ
PA3476	reverse promoter	rhlI
PA3477	reverse promoter	rhlR
PA3690	bidirectional promoter
PA3724	reverse promoter	lasB
PA3904	forward promoter
PA3987	bidirectional promoter	leuS
PA4067	forward promoter	oprG
PA4175	forward promoter	piv
PA4788	bidirectional promoter
PA5056	forward promoter	phaC1
PA5296	bidirectional promoter	rep
PA5455	bidirectional promoter
Reference	Global position analysis of the Pseudomonas aeruginosa quorum-sensing transcription factor LasR	DOI: 10.1111/j.1365-2958.2009.06832.x
FleQ
Locus Tag	State on Genome	Name
PA0172	reverse promoter	siaA
PA0359	forward promoter
PA0362	reverse promoter	fdx1
PA1081	forward promoter	flgF
PA1082	forward promoter	flgG
PA1094	forward promoter	fliD
PA1098	forward promoter	fleS
PA1100	forward promoter	fliE
PA1122	bidirectional promoter
PA1296	forward promoter
PA1441	bidirectional promoter
PA1442	forward promoter	fliL
PA1452	forward promoter	flhA
PA1462	forward promoter
PA1851	bidirectional promoter
PA1945	forward promoter
PA2231	forward promoter	pslA
PA2393	bidirectional promoter
PA2440	bidirectional promoter
PA2619	forward promoter	infA
PA2654	bidirectional promoter
PA2955	reverse promoter
PA3177	forward promoter
PA3340	reverse promoter
PA3350	bidirectional promoter
PA3385	bidirectional promoter	amrZ
PA4524	bidirectional promoter	nadC
PA4583	forward promoter
PA4625	bidirectional promoter	cdrA
PA4958	forward promoter
PA4981	reverse promoter
PA5170	forward promoter	arcD
Reference1	FleQ DNA Binding Consensus Sequence Revealed by Studies of FleQDependent Regulation of Biofilm Gene Expression in Pseudomonas aeruginosa	DOI: 10.1128/JB.00539-15
Reference2	Genome-wide protein–DNA interaction site mapping in bacteria using a double-stranded DNA-specific cytosine deaminase2	DOI: 10.1038/s41564-022-01133-9
ExsA
Locus Tag	State on Genome	Name
PA0791	bidirectional promoter
PA1698	bidirectional promoter	popN
PA1710	forward promoter	exsC
PA1714	forward promoter	exsD
PA2017	bidirectional promoter
PA3190	reverse promoter
PA3842	bidirectional promoter	exoS
PA4727	bidirectional promoter	pcnB
PA5427	bidirectional promoter	adhA
Reference1	An integrated genomic regulatory network of virulence-related transcriptional factors in Pseudomonas aeruginosa	DOI: 10.1038/s41467-019-10778-w
Reference2	Characterization of ExsA and of ExsA-dependent promoters required for expression of the Pseudomonas aeruginosa type III secretion system	DOI: 10.1111/j.1365-2958.2008.06179.x
RsaL
Locus Tag	State on Genome	Name
PA1183	bidirectional promoter	dctA
PA1432	bidirectional promoter	lasI
PA1791	reverse promoter
PA2440	bidirectional promoter
PA2780	bidirectional promoter	bswR
A3535.1	forward promoter	reaL
PA4277.3	reverse promoter	tRNA-Tyr
PA4508	bidirectional promoter
PA5455	bidirectional promoter
Reference	Crystal structure of Pseudomonas aeruginosa RsaL bound to promoter DNA reaffirms its role as a global regulator involved in quorum-sensing	DOI:10.1093/nar/gkw954
AmrZ
Locus Tag	State on Genome
PA0263.1	reverse promoter
PA1183	bidirectional promoter	dctA
PA1800	bidirectional promoter	tig
PA1913	reverse promoter
PA2231	forward promoter	pslA
PA3350	bidirectional promoter
PA3385	bidirectional promoter	amrZ
PA3722	reverse promoter
PA4684	bidirectional promoter
PA4687	forward promoter	hitA
PA4746.1	reverse promoter
Reference	ChIP-Seq and RNA-Seq Reveal an AmrZ-Mediated Mechanism for Cyclic di-GMP Synthesis and Biofilm Development by Pseudomonas aeruginosa	DOI: 10.1371/journal.ppat.1003984
GntR
Locus Tag	State on Genome	Name
PA2321	bidirectional promoter	gntK
PA2322	forward promoter	gntP
Reference	Identification of GntR as regulator of the glucose metabolism in Pseudomonas aeruginosa	DOI: 10.1111/1462-2920.13871
GacA
Locus Tag	State on Genome	Name
PA0527.1	bidirectional promoter	rsmY
PA1796.1	bidirectional promoter
PA2976	bidirectional promoter	rne
PA3621.1	reverse promoter	rsmZ
Reference	The GacS/GacA signal transduction system of Pseudomonas aeruginosa acts exclusively through its control over the transcription of the RsmY and RsmZ regulatory small RNAs	DOI: 10.1111/j.1365-2958.2009.06782.x
HmgR
Locus Tag	State on Genome	Name
PA2010	bidirectional promoter	HmgR
Reference	The homogentisate pathway: a central catabolic pathway involved in the degradation of L-phenylalanine, L-tyrosine, and 3-hydroxyphenylacetate in Pseudomonas putida	DOI: 10.1128/JB.186.15.5062-5077.2004
ErdR
Locus Tag	State on Genome	Name
PA0045	forward promoter
PA0508	forward promoter
PA0887	forward promoter	acsA
PA1183	bidirectional promoter	dctA
PA1755	reverse promoter
PA2624	bidirectional promoter	idh
PA2680	bidirectional promoter
PA3235	reverse promoter
PA3266	forward promoter	capB
PA3437	forward promoter	folM
PA3568	reverse promoter
PA3766	reverse promoter
PA3987	bidirectional promoter	leuS
PA4606	reverse promoter
PA5530	forward promoter
Reference	Transcriptional regulation of the acetyl-CoA synthetase gene acsA in Pseudomonas aeruginosa	DOI: 10.1007/s00203-010-0593-5
