# Supplementary material for: AIDmut-Seq: a Three-Step Method for Detecting Protein-DNA Binding Specificity
Source: Microbiol Spectr. 2022 Dec 19;11(1):e03783-22. doi: 10.1128/spectrum.03783-22 (PMC9927353; doi:10.1128/spectrum.03783-22)
Supplement: Supplemental file 5 — File S5. Download spectrum.03783-22-s0005.xlsx, XLSX file, 0.01 MB [file spectrum.03783-22-s0005.xlsx]

## Sheet: sheet1
Supplemental File 5. SNPs and Indels in wild type PAO1
SNPs
#CHROM	POS	ID	REF	ALT
NC_002516.2	183697	.	T	G
NC_002516.2	413850	.	T	C
NC_002516.2	721611	.	C	T
NC_002516.2	721622	.	C	T
NC_002516.2	721718	.	A	G
NC_002516.2	721725	.	C	T
NC_002516.2	721740	.	C	T
NC_002516.2	789185	.	A	C
NC_002516.2	789219	.	G	A
NC_002516.2	789220	.	G	T
NC_002516.2	789266	.	C	T
NC_002516.2	789288	.	C	T
NC_002516.2	789332	.	C	T
NC_002516.2	789409	.	C	G
NC_002516.2	789439	.	T	C
NC_002516.2	789470	.	A	G
NC_002516.2	789473	.	C	T
NC_002516.2	789476	.	T	C
NC_002516.2	789505	.	G	A
NC_002516.2	789602	.	G	A
NC_002516.2	789605	.	C	T
NC_002516.2	789614	.	T	C
NC_002516.2	789651	.	A	C
NC_002516.2	789659	.	T	C
NC_002516.2	789760	.	C	T
NC_002516.2	789791	.	G	C
NC_002516.2	789833	.	G	T
NC_002516.2	789960	.	A	C
NC_002516.2	789980	.	T	C
NC_002516.2	789985	.	C	A
NC_002516.2	789987	.	C	T
NC_002516.2	789997	.	C	T
NC_002516.2	790219	.	C	T
NC_002516.2	790228	.	T	C
NC_002516.2	790267	.	A	G
NC_002516.2	790291	.	T	C
NC_002516.2	790312	.	A	C
NC_002516.2	790378	.	G	A
NC_002516.2	790408	.	T	C
NC_002516.2	790429	.	C	T
NC_002516.2	790447	.	G	A
NC_002516.2	790453	.	A	T
NC_002516.2	790477	.	C	T
NC_002516.2	790485	.	T	C
NC_002516.2	790486	.	G	C
NC_002516.2	790521	.	T	C
NC_002516.2	790522	.	G	A
NC_002516.2	790580	.	A	T
NC_002516.2	790597	.	G	C
NC_002516.2	790604	.	C	G
NC_002516.2	790640	.	C	T
NC_002516.2	790701	.	G	A
NC_002516.2	790718	.	C	T
NC_002516.2	791138	.	C	G
NC_002516.2	791198	.	T	C
NC_002516.2	791759	.	T	G
NC_002516.2	791868	.	C	T
NC_002516.2	791924	.	A	C
NC_002516.2	791942	.	T	C
NC_002516.2	792114	.	A	G
NC_002516.2	792119	.	C	T
NC_002516.2	792124	.	G	A
NC_002516.2	792152	.	T	C
NC_002516.2	792275	.	C	T
NC_002516.2	792317	.	C	A
NC_002516.2	792326	.	C	T
NC_002516.2	792359	.	C	T
NC_002516.2	792401	.	C	A
NC_002516.2	792443	.	T	C
NC_002516.2	792455	.	C	T
NC_002516.2	792590	.	G	A
NC_002516.2	792608	.	C	T
NC_002516.2	792696	.	C	T
NC_002516.2	792834	.	C	T
NC_002516.2	792882	.	T	G
NC_002516.2	793143	.	T	C
NC_002516.2	793242	.	T	G
NC_002516.2	793284	.	A	G
NC_002516.2	793347	.	G	A
NC_002516.2	793389	.	T	C
NC_002516.2	793410	.	T	C
NC_002516.2	793641	.	G	A
NC_002516.2	793757	.	C	G
NC_002516.2	793837	.	A	G
NC_002516.2	793950	.	T	C
NC_002516.2	793996	.	C	T
NC_002516.2	794001	.	C	G
NC_002516.2	794064	.	A	G
NC_002516.2	794106	.	G	C
NC_002516.2	794128	.	A	G
NC_002516.2	794140	.	C	G
NC_002516.2	794162	.	T	C
NC_002516.2	794178	.	T	C
NC_002516.2	794184	.	C	G
NC_002516.2	794195	.	C	T
NC_002516.2	794208	.	G	T
NC_002516.2	794265	.	G	C
NC_002516.2	794290	.	C	T
NC_002516.2	794291	.	C	T
NC_002516.2	794328	.	A	T
NC_002516.2	794430	.	C	T
NC_002516.2	794908	.	C	T
NC_002516.2	794932	.	T	C
NC_002516.2	794933	.	T	C
NC_002516.2	794941	.	T	A
NC_002516.2	794944	.	C	G
NC_002516.2	794962	.	A	G
NC_002516.2	794974	.	C	A
NC_002516.2	794977	.	T	C
NC_002516.2	794995	.	C	T
NC_002516.2	795088	.	A	G
NC_002516.2	795136	.	C	T
NC_002516.2	795238	.	C	T
NC_002516.2	795289	.	C	G
NC_002516.2	795296	.	C	A
NC_002516.2	795301	.	A	G
NC_002516.2	795349	.	C	T
NC_002516.2	795355	.	T	C
NC_002516.2	795370	.	T	C
NC_002516.2	795385	.	T	C
NC_002516.2	795391	.	G	C
NC_002516.2	795403	.	C	T
NC_002516.2	795406	.	G	A
NC_002516.2	795409	.	A	G
NC_002516.2	795412	.	A	G
NC_002516.2	795424	.	C	T
NC_002516.2	795667	.	T	C
NC_002516.2	795671	.	C	T
NC_002516.2	795742	.	C	T
NC_002516.2	1589438	.	G	C
NC_002516.2	1890815	.	C	G
NC_002516.2	2239547	.	T	G
NC_002516.2	2669175	.	G	C
NC_002516.2	2807982	.	T	A
NC_002516.2	3615833	.	A	G
NC_002516.2	4128866	.	G	A
NC_002516.2	4212201	.	A	G
NC_002516.2	4344266	.	A	G
NC_002516.2	4869855	.	T	G
NC_002516.2	4924552	.	C	G
NC_002516.2	4924553	.	G	C
NC_002516.2	5036891	.	A	C
NC_002516.2	5743461	.	C	G
NC_002516.2	5743462	.	G	C
NC_002516.2	6079222	.	A	G
NC_002516.2	6098781	.	G	C
NC_002516.2	6115455	.	T	G
Indels
#CHROM	POS	ID	REF	ALT
NC_002516.2	169283	.	CG	C
NC_002516.2	411125	.	AC	A
NC_002516.2	667028	.	G	GC
NC_002516.2	740419	.	G	GC
NC_002516.2	789944	.	TC	T
NC_002516.2	792185	.	TGGC	T
NC_002516.2	816529	.	G	GC
NC_002516.2	891099	.	A	AC
NC_002516.2	1116213	.	G	GC
NC_002516.2	1215657	.	A	AG
NC_002516.2	1275766	.	GA	G
NC_002516.2	1440622	.	CA	C
NC_002516.2	1445357	.	A	AG
NC_002516.2	1467482	.	A	AGC
NC_002516.2	1835045	.	G	GC
NC_002516.2	2169348	.	A	AG
NC_002516.2	2186927	.	G	GC
NC_002516.2	2195457	.	G	GC
NC_002516.2	2239555	.	A	AG
NC_002516.2	2342110	.	C	CT
NC_002516.2	2355771	.	A	AG
NC_002516.2	2356681	.	GC	G
NC_002516.2	2532046	.	G	GC
NC_002516.2	2753522	.	G	GC
NC_002516.2	2807693	.	TCGGCCAGC	T
NC_002516.2	3016844	.	G	GC
NC_002516.2	3083196	.	A	AG
NC_002516.2	3919508	.	G	GC
NC_002516.2	4539468	.	G	GC
NC_002516.2	4888194	.	A	AG
NC_002516.2	5033101	.	G	GC
NC_002516.2	5071543	.	AACTG	A
NC_002516.2	5472415	.	C	CG
NC_002516.2	5655220	.	C	CCGG
